# Supplementary material for: Functional Effects of Bacillus velezensis Metabolites on Barrier Formation, Cytokine Responses, and Phagocytic Activity in Canine Epithelial and Immune Cells
Source: Int J Mol Sci. 2026 May 15;27(10):4417. doi: 10.3390/ijms27104417 (PMC13207524; doi:10.3390/ijms27104417)
Supplement: Supplementary file 1 [file ijms-27-04417-s001.zip]

Archive with 1 entries (1 files):
- ijms-4226535-supplementary.pdf
